# Supplementary material for: Revisiting the Phylogenetic Relationship and Evolution of Gargarini with Mitochondrial Genome (Hemiptera: Membracidae: Centrotinae)
Source: Int J Mol Sci. 2022 Dec 30;24(1):694. doi: 10.3390/ijms24010694 (PMC9821036; doi:10.3390/ijms24010694)
Supplement: Supplementary file 1 [file ijms-24-00694-s001.zip]

Archive with 2 entries (2 files):
- Figures S1-S11.pdf
- Table S1-S9.xlsx
