# Supplementary material for: Revisiting the Phylogenetic Relationship and Evolution of Gargarini with Mitochondrial Genome (Hemiptera: Membracidae: Centrotinae)
Source: Int J Mol Sci. 2022 Dec 30;24(1):694. doi: 10.3390/ijms24010694 (PMC9821036; doi:10.3390/ijms24010694)
Supplement: Supplementary file 1 [file ijms-24-00694-s001.zip › Table S1-S9.xlsx]

## Sheet: Table S1
Table S1. List of total size and intergenic nucletides formitochondrial genomes of tribe Gargarini, with lengths of genes.
	Centrotoscelus davidi (Fallou, 1890); Kotogargara minuta (Kato, 1982); Tricentrus fulgidus Funkhouser, 1929; Tricentrus gammamaculatus Yuan & Cui, 1922; Antialcidas floripennae Yuan & Cui, 1988; Machaerotypus stigmosus Li & Chen, 2022; Tricentrus brunaeus; Tricentrus sp.; Gargara genistae; Maurya qinlingensis			Centrotus cornutus (Linnaeus, 1758)
Name	Size	Intergenic Nucleotide	Direction	Size	Intergenic Nucleotide	Direction
trnI	62/63/63/64/62/64/64/64/63/64	0/0/0/0/0/0/0/0/0/0	J	65	0	J
trnQ	68/68/69/69/68/69/68/68/69/69	-3/-3/-3/-3/-3/-3/-3/-3/-3/-3	N	69	-3	N
trnM	67/67/67/67/67/68/67/67/67/68	-1/-1/-1/-1/-1/-1/2/2/19/-1	J	67	-1	J
ND2	960/960/960/963/964/963/960/960/960/963	0/0/0/0/0/0/0/0/0/0	J	961	0	J
trnW	61/61/61/61/61/61/61/61/63/61	-1/-1/-1/-1/-5/-1/1/1/-1/-1	J	62	0	J
trnC	61/62/60/60/61/61/60/60/60/60	0/0/0/0/0/0/-1/-1/-1/-1	N	67	-8	N
trnY	63/63/63/63/62/64/62/62/62/65	1/1/1/1/1/1/1/1/1/2	N	65	5	N
COX1	1534/1534/1534/1534/1534/1534/1534/1534/1534/1534	-2/-2/-2/-2/-2/-2/-2/-2/-2/2	J	1534	-2	J
trnL2	66/66/66/66/66/67/66/66/68/67	0/0/0/0/0/0/0/0/0/0	J	66	0	J
COX2	679/679/679/679/679/679/679/679/679/679	0/0/0/0/0/0/0/0/0/0	J	676	0	J
trnK	71/71/71/71/72/71/72/71/70/72	0/0/0/0/0/0/0/0/0/0	J	71	0	J
trnD	62/62/62/62/62/63/62/66/62/63	0/0/0/0/0/9/-1/0/0/1	J	62	0	J
ATP8	153/153/156/153/153/153/153/153/153/153	0/0/0/0/0/0/0/-4/0/0	J	147	0	J
ATP6	651/651/648/651/651/651/651/651/651/651	-7/-7/-7/-7/-7/-7/-7/-7/-7/-7	J	651	-7	J
COX3	778/778/778/778/778/778/778/778/778/778	0/0/0/0/-1/0/0/0/0/0	J	780	0	J
trnG	60/60/60/60/60/60/60/60/62/60	0/0/0/1/0/0/0/0/0/0	J	59	-1	J
ND3	351/354/351/351/349/351/351/351/351/351	3/0/3/3/3/0/3/3/3/0	J	352	0	J
trnA	61/62/63/62/60/63/62/62/61/65	-2/-2/-2/-2/0/-2/-2/-2/-2/-2	J	62	0	J
trnR	60/61/65/61/59/62/62/62/61/64	1/0/1/2/1/2/1/-1/1/1	J	64	3	J
trnN	67/67/66/64/64/67/71/68/65/65	-2/-2/-3/1/-2/0/-2/-2/-2/-1	J	66	-1	J
trnS1	66/65/66/66/64/66/66/66/66/66	-1/-1/-1/-1/0/-1/-1/-1/-1/-1	J	66	-1	J
trnE	61/61/63/64/62/64/64/64/63/64	-1/0/-1/-1/0/-1/-1/-1/-1/-1	J	62	-1	J
trnF	63/65/63/63/63/62/65/65/63/61	-1/-1/0/-1/0/0/-1/-1/-1/0	N	63	-1	N
ND5	1666/1666/1666/1666/1666/1666/1666/1648/1666/1666	0/0/0/0/0/0/0/0/0/0	N	1663	0	N
trnH	61/64/63/63/62/63/61/61/63/64	0/0/0/0/0/0/0/18/0/0	N	67	3	N
ND4	1305/1305/1305/1309/1308/1305/1305/1305/1308/1305	2/-1/2/1/2/2/2/2/2/2	N	1311	2	N
ND4L	276/276/276/279/276/276/279/276/276/276	-7/-7/-7/-7/-7/-7/-7/-7/-7/-7	N	276	-7	N
trnT	61/61/65/63/63/63/62/62/62/61/64	2/2/2/2/2/2/2/2/2/2	J	62	2	J
trnP	66/66/66/65/63/64/64/62/64/66/65	0/0/0/0/0/0/0/0/0/0	N	65	0	N
ND6	475/486/486/481/478/478/486/486/478/478	2/2/2/2/2/2/2/2/2/2	J	478	2	J
CYTB	1137/1137/1137/1135/1137/1137/1137/1137/1135/1137	0/-8/-8/0/0/0/-8/-8/0/0	J	1137	0	J
trnS2	65/64/65/65/64/65/65/65/63/65	-2/-2/-2/0/2/0/0/0/0/-1	J	65	-2	J
ND1	931/931/931/933/931/931/933/936/931/931	1/1/1/-1/1/1/-1/-1/1/1	N	931	1	N
trnL1	66/65/66/66/65/67/66/66/68/66	0/0/0/0/0/0/0/0/0/0/0	N	68	0	N
rrnL	1181/1177/1173/1175/1180/1178/1163/1236/1164/1178	0/0/0/0/0/0/0/0/0/0/0	N	1178	0	N
trnV	63/62/62/62/62/62/63/63/62/63	0/0/0/0/0/0/0/0/0/0/0	N	63	0	N
rrnS	736/730/742/741/834/748/741/741/732/740	0/0/0/0/0/0/0/0/0/0/0	N	739	0	N
Control region	1422/1062/1267/1588/1307/1155/2261/1147/1089/1789	0/0/0/0/0/0/0/0/0/0/0	J	869	0	J
Full genomes	15618/15253/15479/15812/15612/15382/16467/15419/15296/16011			15093

## Sheet: Table S2
Table S2. Nucleotide composition of tribe Gargarini treehopper mitochondrial.
Centrotoscelus davidi
Regions	Size (bp)	T(U)%	C%	A%	G%	AT%	GC%	AT skew	GC skew
Full genomes	15618	32.1	13.6	44	10.3	76.1	23.9	0.156	-0.141
PCGS	10896	42.3	12.9	31.9	12.9	74.2	25.8	-0.1403	-0.0003
tRNAs	1401	39	8.6	40.4	12	79.4	20.6	0.0171	0.1666
rRNAs	1917	49.6	7.5	30.4	12.5	80	20	-0.2398	0.248
Control region	1422	37.4	7.8	44.3	10.5	81.7	18.3	0.0835	0.1494
Kotogargara minuta
Regions	Size (bp)	T(U)%	C%	A%	G%	AT%	GC%	AT skew	GC skew
Full genomes	15253	30.9	14.1	46.2	8.8	77.1	22.9	0.199	-0.232
PCGS	10910	42.1	12.8	33.3	11.8	75.4	24.6	-0.1163	-0.0376
tRNAs	1406	39.5	8.4	39.7	12.4	79.2	20.8	0.0026	0.1877
rRNAs	1907	48.4	7	32.2	12.4	80.6	19.4	-0.201	0.2756
Control region	1062	40.2	6.7	45.9	7.2	86.1	13.9	0.0644	0.034
Tricentrus fulgidus
Regions	Size (bp)	T(U)%	C%	A%	G%	AT%	GC%	AT skew	GC skew
Full genomes	15479	32.7	12.7	45.8	8.9	78.4	21.6	0.167	-0.179
PCGS	10905	43.5	11.4	33.5	11.6	77	23	-0.1296	0.0075
tRNAs	1415	39.3	8.1	40.3	12.3	79.6	20.4	0.0124	0.2042
rRNAs	1915	48.7	6.8	32.7	11.8	71.4	18.6	-0.1956	0.2696
Control region	1267	39.3	6.4	46.3	8	85.6	14.4	0.082	0.1098
Tricentrus gammamaculatus
Regions	Size (bp)	T(U)%	C%	A%	G%	AT%	GC%	AT skew	GC skew
Full genomes	15812	33.2	13.4	43.3	10.1	76.5	23.5	0.133	-0.142
PCGS	10912	42.4	13	31.7	12.8	74.2	25.8	-0.1453	-0.0078
tRNAs	1407	39	9.3	39.7	12	78.7	21.3	0.009	0.1304
rRNAs	1916	48.4	7.4	32	12.2	80.4	19.6	-0.2031	0.2426
Control region	1588	40.6	7.1	44.8	7.6	85.3	14.7	0.0494	0.0386
Tricentrus brunneus
Regions	Size (bp)	T(U)%	C%	A%	G%	AT%	GC%	AT skew	GC skew
Full genomes	16467	34.1	12	44.5	9.3	78.7	21.3	0.132	-0.125
PCGS	10912	44.2	11.4	32.8	11.5	77.1	22.9	-0.1477	0.0027
tRNAs	1413	39.1	8.4	40.6	11.8	79.8	20.2	0.0186	0.1678
rRNAs	1904	49.5	6.8	31.9	11.8	71.4	18.6	-0.2154	0.2655
Control region	2261	37.7	7.2	45.6	9.5	83.3	16.7	0.0944	0.1405
Tricentrus sp.
Regions	Size (bp)	T(U)%	C%	A%	G%	AT%	GC%	AT skew	GC skew
Full genomes	15419	33.9	12.3	44.6	9.2	78.5	21.5	0.136	-0.1672
PCGS	10894	44.2	11.5	32.8	11.5	77	23	-0.1473	0.002
tRNAs	1413	39.2	8.6	40.5	11.7	79.7	20.3	0.016	0.1568
rRNAs	1977	49.3	7	31.7	12	71.9	19.1	-0.2175	0.2626
Control region	1147	38.4	6.3	48.4	6.3	72.7	13.3	0.1156	0.0526
Antialcidas floripennae
Regions	Size (bp)	T(U)%	C%	A%	G%	AT%	GC%	AT skew	GC skew
Full genomes	15612	31.1	14.5	44.7	9.7	75.8	24.2	0.18	-0.202
PCGS	10863	41.2	13.8	32.5	12.6	73.6	26.4	-0.12	-0.05
tRNAs	1392	38.2	9.1	40.3	12.4	78.5	21.5	0.03	0.157
rRNAs	2014	48.6	7.9	30.6	12.9	79.2	20.8	-0.23	0.24
Control region	1307	38	7.8	47.1	7.1	85.1	14.9	0.11	0.046
Maurya qinlingensis
Regions	Size (bp)	T(U)%	C%	A%	G%	AT%	GC%	AT skew	GC skew
Full genomes	16011	34.4	12.5	43.3	9.8	77.7	22.3	0.114	-0.12
PCGS	10902	43.9	11.9	32.3	12	76.1	23.9	-0.1528	0.0042
tRNAs	1421	39.1	8.4	40.3	12.2	79.4	20.6	0.0141	0.1808
rRNAs	1918	49	7	32.1	11.9	81.1	18.9	-0.209	0.2617
Control region	1789	40	8.7	41.5	9.8	81.5	18.5	0.0178	0.0574
Machaerotypus stigmosus
Regions	Size (bp)	T(U)%	C%	A%	G%	AT%	GC%	AT skew	GC skew
Full genomes	15382	34.4	12.5	43.8	9.4	78.2	21.8	0.1211	-0.1412
PCGS	10900	44.1	11.4	32.9	11.7	77	23	-0.1461	0.012
tRNAs	1416	40	7.9	39.3	12.7	79.4	20.6	-0.0089	0.2329
rRNAs	1925	48.5	7.1	32.3	12.2	81.7	19.3	-0.2008	0.2615
Control region	1155	40.6	6.8	43.3	9.3	83.9	16.1	0.032	0.1505
Gargara genistae	Size (bp)	T(U)%	C%	A%	G%	AT%	GC%	AT skew	GC skew
Full genomes	15296	34	13.1	43.1	9.2	77.5	22.5	0.1182	-0.1733
PCGS	10900	43.9	12.1	32.3	11.6	76.2	23.8	-0.1528	-0.0224
tRNAs	1408	38.9	8.7	40.6	11.7	79.5	20.5	0.0214	0.1458
rRNAs	1896	47.7	7.4	32.1	12.8	79.8	20.2	-0.195	0.2689
Control region	929	45.3	7.2	44.1	3.4	89.4	10.6	-0.0132	0.1519
Centrotus cornutus
Regions	Size (bp)	T(U)%	C%	A%	G%	AT%	GC%	AT skew	GC skew
Full genomes	15093	32.3	13.7	44.4	9.6	76.7	23.3	0.157	-0.173
PCGS	10884	42.1	13	33	11.9	75.1	24.9	-0.122	-0.043
tRNAs	1426	39.6	8.9	39.3	12.3	78.8	21.2	-0.0036	0.159
rRNAs	1917	48.8	7.1	31.8	12.4	71.5	19.5	-0.211	0.271
Control region	869	40	6.9	43.7	9.3	83.8	16.2	0.044	0.149

## Sheet: Table S3
Table S3. Start and stop codons of the mitochondrial genomes of tribe Gargarini.
Gene	Centrotoscelus davidi	Kotogargara minuta	Tricentrus fulgidus	Tricentrus gammamaculatus	Tricentrus brunneus	Tricentrus sp.	Antialcidas floripennae	Maurya qinlingensis	Machaerotypus stigmosus	Gargara genistae	Centrotus cornutus
ND2	ATT/TAA	ATT/TAA	ATT/TAA	ATT/TAA	ATT/TAA	ATT/TAA	ATT/T	ATT/TAA	ATT/TAA	ATT/TAA	ATG/T
COX1	ATG/T	ATG/T	ATG/T	ATG/T	ATG/T	ATG/T	ATG/T	ATG/T	ATG/T	ATG/T	ATG/T
COX2	ATA/T	ATA/T	ATA/T	ATA/T	ATA/T	ATA/T	ATA/T	ATA/T	ATA/T	ATA/T	ATA/T
ATP8	ATC/TAA	ATA/TAA	ATA/TAA	ATA/TAA	ATC/TAA	ATC/TAA	ATA/TAA	ATA/TAA	ATA/TAA	ATA/TAA	ATC/TAA
ATP6	ATG/TAA	ATG/TAA	ATG/TAA	ATG/TAA	ATG/TAA	ATG/TAA	ATG/TAA	ATG/TAA	ATG/TAA	ATG/TAA	ATA/TAA
COX3	ATG/T	ATG/T	ATG/T	ATG/T	ATG/T	ATG/T	ATG/T	ATG/TAA	ATG/T	ATG/T	ATG/TAG
ND3	ATA/TAA	ATA/TAA	ATA/TAA	ATA/TAA	ATA/TAA	ATA/TAA	ATA/T	ATA/TAA	ATA/TAA	ATT/TAA	ATA/T
ND5	TTG/T	TTG/T	ATG/T	TTG/T	TTG/T	ATT/T	TTG/T	TTG/T	TTG/T	TTG/T	ATT/T
ND4	ATG/TAA	ATG/TAA	ATG/TAG	ATG/T	ATG/TAA	ATG/TAA	ATG/TAG	ATG/TAG	ATG/TAA	ATG/TAA	ATG/TAA
ND4L	ATG/TAA	ATG/TAA	ATG/TAA	ATG/TAA	ATG/TAA	ATG/TAA	ATG/TAA	ATG/TAA	ATG/TAA	ATG/TAA	ATG/TAA
ND6	ATA/T	ATA/TAA	ATA/TAA	ATT/T	ATC/TAA	ATC/TAA	ATC/T	ATT/T	ATT/T	ATT/T	ATA/T
CYTB	ATG/TAG	ATG/TAG	ATG/TAG	ATG/T	ATG/TAG	ATG/TAG	ATG/TAA	ATG/TAA	ATG/T	ATG/T	ATG/TAG
ND1	ATT/T	TTG/T	TTG/T	TTG/TAA	ATA/TAA	ATA/TAA	TTG/T	ATA/T	TTG/T	TTG/T	ATT/T

## Sheet: Table S4
Table S4. Codon number and RSCU in the tribe Gargarini species mitochondrial PCGs.
Centrotoscelus davidi
Codon	Count	RSCU	Codon	Count	RSCU	Codon	Count	RSCU	Codon	Count	RSCU
UUU(F)	291	1.62	UCU(S)	107	2.11	UAU(Y)	142	1.54	UGU(C)	53	1.61
UUC(F)	68	0.38	UCC(S)	23	0.45	UAC(Y)	42	0.46	UGC(C)	13	0.39
UUA(L)	297	3.74	UCA(S)	140	2.77	UAA(*)	6	1.71	UGA(W)	74	1.72
UUG(L)	71	0.89	UCG(S)	8	0.16	UAG(*)	1	0.29	UGG(W)	12	0.28
CUU(L)	37	0.47	CCU(P)	41	1.38	CAU(H)	41	1.32	CGU(R)	14	1.19
CUC(L)	10	0.13	CCC(P)	17	0.57	CAC(H)	21	0.68	CGC(R)	2	0.17
CUA(L)	51	0.64	CCA(P)	54	1.82	CAA(Q)	41	1.64	CGA(R)	28	2.38
CUG(L)	10	0.13	CCG(P)	7	0.24	CAG(Q)	9	0.36	CGG(R)	3	0.26
AUU(I)	327	1.64	ACU(T)	58	1.46	AAU(N)	140	1.5	AGU(S)	29	0.57
AUC(I)	71	0.36	ACC(T)	23	0.58	AAC(N)	47	0.5	AGC(S)	5	0.1
AUA(M)	268	1.68	ACA(T)	69	1.74	AAA(K)	87	1.6	AGA(S)	83	1.64
AUG(M)	52	0.33	ACG(T)	9	0.23	AAG(K)	22	0.4	AGG(S)	10	0.2
GUU(V)	88	1.93	GCU(A)	39	1.88	GAU(D)	51	1.52	GGU(G)	66	1.38
GUC(V)	10	0.22	GCC(A)	8	0.39	GAC(D)	16	0.48	GGC(G)	2	0.04
GUA(V)	71	1.56	GCA(A)	32	1.54	GAA(E)	62	1.7	GGA(G)	76	1.59
GUG(V)	13	0.29	GCG(A)	4	0.19	GAG(E)	11	0.3	GGG(G)	47	0.98
Average# codons=3630
Kotogargara minuta
Codon	Count	RSCU	Codon	Count	RSCU	Codon	Count	RSCU	Codon	Count	RSCU
UUU(F)	323	1.69	UCU(S)	98	2.03	UAU(Y)	135	1.59	UGU(C)	61	1.82
UUC(F)	60	0.31	UCC(S)	9	0.19	UAC(Y)	35	0.41	UGC(C)	6	0.18
UUA(L)	294	3.81	UCA(S)	151	3.12	UAA(*)	7	1.75	UGA(W)	79	1.76
UUG(L)	48	0.62	UCG(S)	3	0.06	UAG(*)	1	0.25	UGG(W)	11	0.24
CUU(L)	43	0.56	CCU(P)	40	1.23	CAU(H)	39	1.26	CGU(R)	16	1.33
CUC(L)	6	0.08	CCC(P)	15	0.46	CAC(H)	23	0.74	CGC(R)	3	0.25
CUA(L)	69	0.89	CCA(P)	73	2.25	CAA(Q)	43	1.69	CGA(R)	27	2.25
CUG(L)	3	0.04	CCG(P)	2	0.06	CAG(Q)	8	0.31	CGG(R)	2	0.17
AUU(I)	330	1.68	ACU(T)	54	1.26	AAU(N)	137	1.42	AGU(S)	32	0.66
AUC(I)	63	0.32	ACC(T)	12	0.28	AAC(N)	56	0.58	AGC(S)	6	0.12
AUA(M)	307	1.78	ACA(T)	104	2.42	AAA(K)	92	1.69	AGA(S)	76	1.57
AUG(M)	38	0.22	ACG(T)	2	0.05	AAG(K)	17	0.31	AGG(S)	12	0.25
GUU(V)	74	1.89	GCU(A)	23	1.12	GAU(D)	42	1.38	GGU(G)	78	1.67
GUC(V)	9	0.23	GCC(A)	10	0.49	GAC(D)	19	0.62	GGC(G)	3	0.06
GUA(V)	68	1.73	GCA(A)	43	2.1	GAA(E)	60	1.56	GGA(G)	73	1.56
GUG(V)	6	0.15	GCG(A)	6	0.29	GAG(E)	17	0.44	GGG(G)	33	0.71
Average# codons=3635
Tricentrus fulgidus
Codon	Count	RSCU	Codon	Count	RSCU	Codon	Count	RSCU	Codon	Count	RSCU
UUU(F)	319	1.72	UCU(S)	112	2.33	UAU(Y)	154	1.74	UGU(C)	62	1.72
UUC(F)	51	0.28	UCC(S)	7	0.15	UAC(Y)	23	0.26	UGC(C)	10	0.28
UUA(L)	324	3.91	UCA(S)	136	2.83	UAA(*)	6	1.5	UGA(W)	82	1.84
UUG(L)	66	0.8	UCG(S)	6	0.12	UAG(*)	2	0.5	UGG(W)	7	0.16
CUU(L)	42	0.51	CCU(P)	56	1.88	CAU(H)	43	1.43	CGU(R)	15	1.28
CUC(L)	6	0.07	CCC(P)	8	0.27	CAC(H)	17	0.57	CGC(R)	3	0.26
CUA(L)	59	0.71	CCA(P)	52	1.75	CAA(Q)	42	1.71	CGA(R)	27	2.3
CUG(L)	0	0	CCG(P)	3	0.1	CAG(Q)	7	0.29	CGG(R)	2	0.17
AUU(I)	335	1.75	ACU(T)	65	1.65	AAU(N)	156	1.59	AGU(S)	41	0.85
AUC(I)	48	0.25	ACC(T)	10	0.25	AAC(N)	40	0.41	AGC(S)	2	0.04
AUA(M)	319	1.82	ACA(T)	81	2.05	AAA(K)	106	1.8	AGA(S)	75	1.56
AUG(M)	31	0.18	ACG(T)	2	0.05	AAG(K)	12	0.2	AGG(S)	5	0.1
GUU(V)	70	1.87	GCU(A)	31	1.49	GAU(D)	44	1.57	GGU(G)	73	1.57
GUC(V)	3	0.08	GCC(A)	1	0.05	GAC(D)	12	0.43	GGC(G)	4	0.09
GUA(V)	69	1.84	GCA(A)	51	2.46	GAA(E)	70	1.71	GGA(G)	81	1.74
GUG(V)	8	0.21	GCG(A)	0	0	GAG(E)	12	0.29	GGG(G)	28	0.6
Average# codons=3634
Tricentrus gammamaculatus
Codon	Count	RSCU	Codon	Count	RSCU	Codon	Count	RSCU	Codon	Count	RSCU
UUU(F)	306	1.77	UCU(S)	98	1.96	UAU(Y)	137	1.55	UGU(C)	56	1.7
UUC(F)	40	0.23	UCC(S)	34	0.68	UAC(Y)	40	0.45	UGC(C)	10	0.3
UUA(L)	333	3.88	UCA(S)	142	2.85	UAA(*)	6	2	UGA(W)	67	1.49
UUG(L)	60	0.7	UCG(S)	10	0.2	UAG(*)	0	0	UGG(W)	23	0.51
CUU(L)	43	0.5	CCU(P)	41	1.36	CAU(H)	38	1.25	CGU(R)	14	1.24
CUC(L)	7	0.08	CCC(P)	21	0.69	CAC(H)	23	0.75	CGC(R)	4	0.36
CUA(L)	64	0.75	CCA(P)	45	1.49	CAA(Q)	44	1.6	CGA(R)	20	1.78
CUG(L)	8	0.09	CCG(P)	14	0.46	CAG(Q)	11	0.4	CGG(R)	7	0.62
AUU(I)	317	1.66	ACU(T)	58	1.46	AAU(N)	151	1.52	AGU(S)	27	0.54
AUC(I)	66	0.34	ACC(T)	19	0.48	AAC(N)	48	0.48	AGC(S)	2	0.04
AUA(M)	271	1.67	ACA(T)	79	1.99	AAA(K)	86	1.67	AGA(S)	76	1.52
AUG(M)	54	0.33	ACG(T)	3	0.08	AAG(K)	17	0.33	AGG(S)	10	0.2
GUU(V)	91	2.07	GCU(A)	36	1.69	GAU(D)	42	1.33	GGU(G)	72	1.56
GUC(V)	12	0.27	GCC(A)	9	0.42	GAC(D)	21	0.67	GGC(G)	6	0.13
GUA(V)	60	1.36	GCA(A)	37	1.74	GAA(E)	60	1.58	GGA(G)	49	1.06
GUG(V)	13	0.3	GCG(A)	3	0.14	GAG(E)	16	0.42	GGG(G)	58	1.25
Average# codons=3635
Tricentrus brunneus
Codon	Count	RSCU	Codon	Count	RSCU	Codon	Count	RSCU	Codon	Count	RSCU
UUU(F)	315	1.75	UCU(S)	134	2.7	UAU(Y)	154	1.66	UGU(C)	62	1.82
UUC(F)	45	0.25	UCC(S)	11	0.22	UAC(Y)	31	0.34	UGC(C)	6	0.18
UUA(L)	380	4.37	UCA(S)	125	2.52	UAA(*)	8	1.78	UGA(W)	70	1.61
UUG(L)	47	0.54	UCG(S)	5	0.1	UAG(*)	1	0.22	UGG(W)	17	0.39
CUU(L)	41	0.47	CCU(P)	52	1.68	CAU(H)	50	1.64	CGU(R)	17	1.45
CUC(L)	4	0.05	CCC(P)	10	0.32	CAC(H)	11	0.36	CGC(R)	0	0
CUA(L)	49	0.56	CCA(P)	57	1.84	CAA(Q)	38	1.65	CGA(R)	28	2.38
CUG(L)	1	0.01	CCG(P)	5	0.16	CAG(Q)	8	0.35	CGG(R)	2	0.17
AUU(I)	351	1.79	ACU(T)	69	1.71	AAU(N)	153	1.59	AGU(S)	35	0.71
AUC(I)	41	0.21	ACC(T)	13	0.32	AAC(N)	40	0.41	AGC(S)	1	0.02
AUA(M)	292	1.79	ACA(T)	78	1.94	AAA(K)	93	1.68	AGA(S)	80	1.61
AUG(M)	34	0.21	ACG(T)	1	0.02	AAG(K)	18	0.32	AGG(S)	6	0.12
GUU(V)	57	1.55	GCU(A)	34	1.77	GAU(D)	54	1.77	GGU(G)	87	1.89
GUC(V)	8	0.22	GCC(A)	4	0.21	GAC(D)	7	0.23	GGC(G)	5	0.11
GUA(V)	72	1.96	GCA(A)	39	2.03	GAA(E)	65	1.67	GGA(G)	61	1.33
GUG(V)	10	0.27	GCG(A)	0	0	GAG(E)	13	0.33	GGG(G)	31	0.67
Average# codons=3636
Tricentrus sp.
Codon	Count	RSCU	Codon	Count	RSCU	Codon	Count	RSCU	Codon	Count	RSCU
UUU(F)	315	1.75	UCU(S)	131	2.62	UAU(Y)	154	1.67	UGU(C)	61	1.79
UUC(F)	44	0.25	UCC(S)	15	0.3	UAC(Y)	30	0.33	UGC(C)	7	0.21
UUA(L)	374	4.34	UCA(S)	125	2.5	UAA(*)	8	1.78	UGA(W)	70	1.61
UUG(L)	47	0.55	UCG(S)	5	0.1	UAG(*)	1	0.22	UGG(W)	17	0.39
CUU(L)	41	0.48	CCU(P)	52	1.68	CAU(H)	50	1.64	CGU(R)	17	1.45
CUC(L)	4	0.05	CCC(P)	10	0.32	CAC(H)	11	0.36	CGC(R)	0	0
CUA(L)	50	0.58	CCA(P)	57	1.84	CAA(Q)	38	1.65	CGA(R)	28	2.38
CUG(L)	1	0.01	CCG(P)	5	0.16	CAG(Q)	8	0.35	CGG(R)	2	0.17
AUU(I)	349	1.79	ACU(T)	70	1.73	AAU(N)	154	1.6	AGU(S)	37	0.74
AUC(I)	42	0.21	ACC(T)	13	0.32	AAC(N)	38	0.4	AGC(S)	1	0.02
AUA(M)	296	1.8	ACA(T)	77	1.9	AAA(K)	90	1.65	AGA(S)	80	1.6
AUG(M)	33	0.2	ACG(T)	2	0.05	AAG(K)	19	0.35	AGG(S)	6	0.12
GUU(V)	56	1.54	GCU(A)	34	1.74	GAU(D)	55	1.8	GGU(G)	85	1.86
GUC(V)	8	0.22	GCC(A)	4	0.21	GAC(D)	6	0.2	GGC(G)	5	0.11
GUA(V)	71	1.96	GCA(A)	40	2.05	GAA(E)	64	1.64	GGA(G)	60	1.31
GUG(V)	10	0.28	GCG(A)	0	0	GAG(E)	14	0.36	GGG(G)	33	0.72
Average# codons=3630
Antialcidas floripennae
Codon	Count	RSCU	Codon	Count	RSCU	Codon	Count	RSCU	Codon	Count	RSCU
UUU(F)	284	1.59	UCU(S)	108	2.22	UAU(Y)	128	1.47	UGU(C)	53	1.66
UUC(F)	73	0.41	UCC(S)	32	0.66	UAC(Y)	46	0.53	UGC(C)	11	0.34
UUA(L)	278	3.37	UCA(S)	127	2.61	UAA(*)	4	1.6	UGA(W)	74	1.64
UUG(L)	77	0.93	UCG(S)	5	0.1	UAG(*)	1	0.4	UGG(W)	16	0.36
CUU(L)	44	0.53	CCU(P)	37	1.2	CAU(H)	35	1.11	CGU(R)	13	1.11
CUC(L)	10	0.12	CCC(P)	10	0.33	CAC(H)	28	0.89	CGC(R)	1	0.09
CUA(L)	81	0.98	CCA(P)	70	2.28	CAA(Q)	42	1.62	CGA(R)	30	2.55
CUG(L)	5	0.06	CCG(P)	6	0.2	CAG(Q)	10	0.38	CGG(R)	3	0.26
AUU(I)	294	1.58	ACU(T)	56	1.33	AAU(N)	137	1.46	AGU(S)	34	0.7
AUC(I)	78	0.42	ACC(T)	19	0.45	AAC(N)	51	0.54	AGC(S)	2	0.04
AUA(M)	293	1.75	ACA(T)	88	2.08	AAA(K)	93	1.63	AGA(S)	71	1.46
AUG(M)	42	0.25	ACG(T)	6	0.14	AAG(K)	21	0.37	AGG(S)	10	0.21
GUU(V)	79	1.84	GCU(A)	37	1.54	GAU(D)	45	1.41	GGU(G)	64	1.38
GUC(V)	10	0.23	GCC(A)	13	0.54	GAC(D)	19	0.59	GGC(G)	8	0.17
GUA(V)	75	1.74	GCA(A)	43	1.79	GAA(E)	60	1.56	GGA(G)	73	1.57
GUG(V)	8	0.19	GCG(A)	3	0.12	GAG(E)	17	0.44	GGG(G)	41	0.88
Average# codons=3632
Maurya qinlingensis
Codon	Count	RSCU	Codon	Count	RSCU	Codon	Count	RSCU	Codon	Count	RSCU
UUU(F)	327	1.79	UCU(S)	109	2.2	UAU(Y)	133	1.5	UGU(C)	60	1.74
UUC(F)	39	0.21	UCC(S)	16	0.32	UAC(Y)	44	0.5	UGC(C)	9	0.26
UUA(L)	378	4.4	UCA(S)	147	2.97	UAA(*)	6	1.71	UGA(W)	74	1.68
UUG(L)	42	0.49	UCG(S)	6	0.12	UAG(*)	1	0.29	UGG(W)	14	0.32
CUU(L)	43	0.5	CCU(P)	45	1.48	CAU(H)	42	1.4	CGU(R)	16	1.36
CUC(L)	6	0.07	CCC(P)	10	0.33	CAC(H)	18	0.6	CGC(R)	1	0.09
CUA(L)	41	0.48	CCA(P)	62	2.03	CAA(Q)	43	1.76	CGA(R)	23	1.96
CUG(L)	6	0.07	CCG(P)	5	0.16	CAG(Q)	6	0.24	CGG(R)	7	0.6
AUU(I)	340	1.78	ACU(T)	59	1.56	AAU(N)	159	1.61	AGU(S)	37	0.75
AUC(I)	43	0.22	ACC(T)	16	0.42	AAC(N)	38	0.39	AGC(S)	1	0.02
AUA(M)	282	1.81	ACA(T)	75	1.99	AAA(K)	93	1.69	AGA(S)	75	1.52
AUG(M)	30	0.19	ACG(T)	1	0.03	AAG(K)	17	0.31	AGG(S)	5	0.1
GUU(V)	88	2.05	GCU(A)	33	1.45	GAU(D)	50	1.61	GGU(G)	84	1.84
GUC(V)	9	0.21	GCC(A)	10	0.44	GAC(D)	12	0.39	GGC(G)	7	0.15
GUA(V)	62	1.44	GCA(A)	43	1.89	GAA(E)	60	1.62	GGA(G)	45	0.98
GUG(V)	13	0.3	GCG(A)	5	0.22	GAG(E)	14	0.38	GGG(G)	47	1.03
Average# codons=3632
Machaerotypus stigmosus
Codon	Count	RSCU	Codon	Count	RSCU	Codon	Count	RSCU	Codon	Count	RSCU
UUU(F)	327	1.76	UCU(S)	117	2.37	UAU(Y)	142	1.62	UGU(C)	63	1.85
UUC(F)	44	0.24	UCC(S)	17	0.34	UAC(Y)	33	0.38	UGC(C)	5	0.15
UUA(L)	363	4.25	UCA(S)	134	2.71	UAA(*)	6	1.71	UGA(W)	71	1.61
UUG(L)	54	0.63	UCG(S)	9	0.18	UAG(*)	1	0.29	UGG(W)	17	0.39
CUU(L)	49	0.57	CCU(P)	40	1.32	CAU(H)	44	1.49	CGU(R)	13	1.11
CUC(L)	5	0.06	CCC(P)	12	0.4	CAC(H)	15	0.51	CGC(R)	1	0.09
CUA(L)	36	0.42	CCA(P)	67	2.21	CAA(Q)	42	1.75	CGA(R)	30	2.55
CUG(L)	5	0.06	CCG(P)	2	0.07	CAG(Q)	6	0.25	CGG(R)	3	0.26
AUU(I)	353	1.82	ACU(T)	57	1.52	AAU(N)	167	1.65	AGU(S)	29	0.59
AUC(I)	35	0.18	ACC(T)	11	0.29	AAC(N)	35	0.35	AGC(S)	4	0.08
AUA(M)	295	1.84	ACA(T)	79	2.11	AAA(K)	92	1.66	AGA(S)	80	1.62
AUG(M)	26	0.16	ACG(T)	3	0.08	AAG(K)	19	0.34	AGG(S)	5	0.1
GUU(V)	87	2.15	GCU(A)	34	1.56	GAU(D)	54	1.77	GGU(G)	69	1.51
GUC(V)	1	0.02	GCC(A)	2	0.09	GAC(D)	7	0.23	GGC(G)	8	0.17
GUA(V)	70	1.73	GCA(A)	51	2.34	GAA(E)	69	1.82	GGA(G)	69	1.51
GUG(V)	4	0.1	GCG(A)	0	0	GAG(E)	7	0.18	GGG(G)	37	0.81
Average# codons=3632
Gargara genistae
Codon	Count	RSCU	Codon	Count	RSCU	Codon	Count	RSCU	Codon	Count	RSCU
UUU(F)	322	1.71	UCU(S)	120	2.36	UAU(Y)	141	1.56	UGU(C)	57	1.75
UUC(F)	54	0.29	UCC(S)	16	0.31	UAC(Y)	40	0.44	UGC(C)	8	0.25
UUA(L)	356	4.21	UCA(S)	139	2.73	UAA(*)	6	2	UGA(W)	82	1.8
UUG(L)	47	0.56	UCG(S)	4	0.08	UAG(*)	0	0	UGG(W)	9	0.2
CUU(L)	52	0.62	CCU(P)	56	1.9	CAU(H)	42	1.29	CGU(R)	18	1.57
CUC(L)	5	0.06	CCC(P)	11	0.37	CAC(H)	23	0.71	CGC(R)	2	0.17
CUA(L)	44	0.52	CCA(P)	49	1.66	CAA(Q)	42	1.58	CGA(R)	23	2
CUG(L)	3	0.04	CCG(P)	2	0.07	CAG(Q)	11	0.42	CGG(R)	3	0.26
AUU(I)	347	1.74	ACU(T)	60	1.6	AAU(N)	156	1.59	AGU(S)	33	0.65
AUC(I)	51	0.26	ACC(T)	17	0.45	AAC(N)	40	0.41	AGC(S)	3	0.06
AUA(M)	272	1.77	ACA(T)	69	1.84	AAA(K)	84	1.56	AGA(S)	85	1.67
AUG(M)	35	0.23	ACG(T)	4	0.11	AAG(K)	24	0.44	AGG(S)	7	0.14
GUU(V)	76	1.97	GCU(A)	39	1.81	GAU(D)	47	1.54	GGU(G)	74	1.63
GUC(V)	9	0.23	GCC(A)	5	0.23	GAC(D)	14	0.46	GGC(G)	7	0.15
GUA(V)	61	1.58	GCA(A)	40	1.86	GAA(E)	66	1.78	GGA(G)	71	1.56
GUG(V)	8	0.21	GCG(A)	2	0.09	GAG(E)	8	0.22	GGG(G)	30	0.66
Average# codons=3631
Centrotus cornutus
Codon	Count	RSCU	Codon	Count	RSCU	Codon	Count	RSCU	Codon	Count	RSCU
UUU(F)	280	1.64	UCU(S)	106	2.16	UAU(Y)	162	1.59	UGU(C)	54	1.74
UUC(F)	61	0.36	UCC(S)	19	0.39	UAC(Y)	42	0.41	UGC(C)	8	0.26
UUA(L)	330	3.94	UCA(S)	144	2.93	UAA(*)	3	1.2	UGA(W)	72	1.66
UUG(L)	48	0.57	UCG(S)	3	0.06	UAG(*)	2	0.8	UGG(W)	15	0.34
CUU(L)	33	0.39	CCU(P)	59	1.92	CAU(H)	46	1.46	CGU(R)	12	1.04
CUC(L)	5	0.06	CCC(P)	14	0.46	CAC(H)	17	0.54	CGC(R)	1	0.09
CUA(L)	69	0.82	CCA(P)	49	1.59	CAA(Q)	46	1.7	CGA(R)	30	2.61
CUG(L)	17	0.2	CCG(P)	1	0.03	CAG(Q)	8	0.3	CGG(R)	3	0.26
AUU(I)	324	1.64	ACU(T)	52	1.29	AAU(N)	145	1.54	AGU(S)	28	0.57
AUC(I)	70	0.36	ACC(T)	30	0.75	AAC(N)	43	0.46	AGC(S)	6	0.12
AUA(M)	287	1.71	ACA(T)	75	1.86	AAA(K)	98	1.75	AGA(S)	79	1.61
AUG(M)	48	0.29	ACG(T)	4	0.1	AAG(K)	14	0.25	AGG(S)	8	0.16
GUU(V)	80	2.21	GCU(A)	32	1.52	GAU(D)	37	1.23	GGU(G)	61	1.3
GUC(V)	8	0.22	GCC(A)	11	0.52	GAC(D)	23	0.77	GGC(G)	4	0.09
GUA(V)	51	1.41	GCA(A)	38	1.81	GAA(E)	62	1.59	GGA(G)	80	1.71
GUG(V)	6	0.17	GCG(A)	3	0.14	GAG(E)	16	0.41	GGG(G)	42	0.9
Average# codons=3624

## Sheet: Table S5
Table S5. The evolutionary rate of each PCGs in the mitogenomes of 18 treehoppers.
Gene	ka	ks	Ka/Ks
ATP6	0.18713	0.52314	0.357705
ATP8	0.31107	0.40783	0.762744
COX1	0.07657	0.57845	0.132371
COX2	0.14393	0.5418	0.265652
COX3	0.15057	0.51847	0.290412
CYTB	0.14338	0.5531	0.25923
ND1	0.13847	0.426	0.325047
ND2	0.24224	0.50506	0.479626
ND3	0.20107	0.50796	0.395838
ND4	0.19177	0.41779	0.459011
ND4L	0.16258	0.37574	0.432693
ND5	0.18847	0.40561	0.464658
ND6	0.22091	0.45148	0.489302

## Sheet: Table S6
Table S6. Divergence time estimates of Gargarini. The nodal code corresponds to that in Fig. 5. Time-scale units are in millions of years (Ma).
Node	Median	Inferior 95%	Superior 95%
Ino1	225.3	183.48	268.49
Ino2	176.84	133.29	220.27
Ino3	65.43	43.4	90.53
Ino4	23.38	14.23	32.49
Ino5	138.27	134.05	148.06
Ino6	129.51	112.51	137.11
Ino7	82.95	61.19	105.3
Ino8	96.94	80.28	113.24
Ino9	84.27	68.46	99.3
Ino10	74.23	59.39	88.73
Ino11	58.55	43.84	72.83
Ino12	11.6	7.37	16.03
Ino13	77.58	63	91.92
Ino14	69.17	55.65	82.47
Ino15	55.22	42.29	65.89
Ino16	60.64	48.4	72.96
Ino17	55.13	43.37	66.39
Ino18	0.52	0.3	0.79
Ino19	47.64	37.08	58.47
Ino20	37.99	28.17	23.04
Ino21	16.8	11.33	23.04

## Sheet: Table S7
Table S7. The information of seven treehopper species in this study.
Organism	Geographical locality	Collector	Date
Antialcidas floripennae	Beibeng, Tibet, China	Y.-J. Sui	2020-08-16
Centrotoscelus davidi	Guiyang, Guizhou, China	F.-E. Li	2020-06-04
Centrotus cornutus	Hanma, Neimenggu, China	Z.-X. Zhou	2018-07-02
Kotogargara minuta	Jianfengling, Hainan, China	N. Gong	2021-05-10
Machaerotypus stigmosus	Dafang, Guizhou, China	X.-D. Huang	2020-03-08
Tricentrus fulgidus	Mengla, Yunnan, China	F.-E. Li	2019-06-18
Tricentrus gammamaculatus	Hushui, Yunnan, China	T.-L. Xu	2019-05-27

## Sheet: Table S8
Table S8. Mitochondrial genomes used for the phylogenetic analyses in this study.
Family	Subfamily	Organism	Length	AT%	ID	References
Cercopoidea(2)	Callitettixinae(2)	Callitettix biformis	15222	76.8	NC_025496	[46]
		Callitettix braconoides	15637	77.2	NC_025497	[46]
Cicadoidea(2)	Cicadettinae(2)	Cicadetta abscondita	16026	79.1	NC_053870	Unpublished
		Magicicada tredecula	14453	76.7	NC_041656	[47]
Treehopper(18)	Aetalioninae(1)	Darthula hardwickii	15355	78	NC_026699	[15]
	Centrotinae(15)	Antialcidas floripennae	15612	75.8	NC_065325	This study
		Centrotoscelus davidi	15618	76.1	OP714179	This study
		Centrotus cornutus	15093	76.7	OP714180	This study
		Gargara genistae	15296	77.1	MK251080	[16]
		Hypsauchenia hardwickii	15618	78.8	NC_044705	[14]
		Kotogargara minuta	15253	77.1	OP714178	This study
		Leptobelus gazella	16007	78.8	NC_023219	[17]
		Leptobelus sp.	15201	77.5	JQ910984	[18]
		Leptocentrus albolineatus	15508	78.1	NC_044707	[14]
		Machaerotypus stigmosus	15382	78.2	OP714181	This study
		Maurya qinlingensis	16011	77.6	NC_044706	[14]
		Tricentrus brunneus	16467	78.6	NC_044708	[14]
		Tricentrus fulgidus	15479	78.5	OP714176	This study
		Tricentrus gammamaculatus	15812	76.5	OP714177	This study
		Tricentrus sp.	15419	78.5	KY039118	Direct Submission
	Smillinae(2)	Entylia carinata	15662	78.1	NC_033539	[19]
		Stictocephala bisonia	15809	75.4	MW342606	[20]

## Sheet: Table S9
Table S9. Best partitioning schemes and models based on different datasets for phylogenetic analysis.
Dataset	Partitioning scheme	Models
AA	S1: ATP6, ATP8, COX2, COX3, ND2, ND3, ND6, CYTB	MTART+I+G+F
	S2: COX1	MTART+I+G
	S3: ND1, ND4, ND4L, ND5,	MTART+I+G+F
PCG	S1: ATP6_Condon1, ATP8_Condon3, COX1_Condon3, COX2_Condon3, CYTB_Condon3, ND3_Condon3	GTR+I+G
	S2: ND2_Condon3, ND3_Condon1, ND6_Condon2, ATP6_Condon2, COX3_Condon1, COX3_Condon3	TIM+I+G
	S3: ND4L_Condon2, ND3_Condon2, ATP8_Condon2, CYTB_Condon2, COX2_Condon2, COX3_Condon2, ATP6_Condon3	GTR+I+G
	S4: ND6_Condon1, ATP8_Condon1, ND2_Condon1	TRN+I+G
	S5: COX1_Condon1, CYTB_Condon1, COX2_Condon1	GTR+I+G
	S6: COX1_Condon2	TVM+I+G
	S7: ND1_Condon3, ND5_Condon3, ND4_Condon2, ND1_Condon1	GTR+I+G
	S8: ND5_Condon2, ND4L_Condon1, ND1_Condon2, ND4L_Condon3	TVM+I+G
	S9: ND6_Condon3, ND2_Condon2	TVM+G
	S10: ND4_Condon3, ND51_Condon1, ND4_Condon1	GTR+I+G
